# Supplementary material for: The BTG4 and CAF1 complex prevents the spontaneous activation of eggs by deadenylating maternal mRNAs
Source: Open Biol. 2016 Sep 7;6(9):160184. doi: 10.1098/rsob.160184 (PMC5043581; doi:10.1098/rsob.160184)
Supplement: Table S2 RNA-seq data [file rsob160184supp2.xls]

## Sheet: DES-seq2 up-regulated
Gene name	Entrez geneid	baseMean	log2FoldChange	lfcSE	stat	pvalue	padj
Osbpl9	100273	1156.02	-2.2587	0.463735	-4.87068	1.11215e-06	9.33695e-05
E330011O21Rik	100503619	838.847	-2.50052	0.560838	-4.45855	8.25156e-06	0.000379989
Rpl5	100503670	4557.19	-1.9395	0.386221	-5.02174	5.12045e-07	5.27213e-05
Gm14296	100504263	21005	-2.02292	0.392961	-5.14789	2.63429e-07	3.19774e-05
Tyw1	100929	1958.11	-1.52928	0.337026	-4.53759	5.69018e-06	0.000294325
Wdr91	101240	1125.66	-1.94654	0.332606	-5.85239	4.84558e-09	1.88874e-06
A730082K24Rik	101786	1576.47	-1.77062	0.338147	-5.23625	1.63868e-07	2.23557e-05
Rrp8	101867	399.753	-2.20096	0.46155	-4.76862	1.85496e-06	0.000128949
Cog4	102339	656.848	-1.98685	0.348064	-5.70828	1.14124e-08	3.14037e-06
Gm14296	102639598	21016	-2.02224	0.392902	-5.14694	2.64774e-07	3.19774e-05
Pnpo	103711	203.943	-2.06292	0.417196	-4.94474	7.62462e-07	7.17372e-05
Rars	104458	845.701	-1.65797	0.374198	-4.43073	9.39129e-06	0.000406732
Nckap1l	105855	254.623	-2.40056	0.502585	-4.77643	1.78436e-06	0.000126438
Thoc5	107829	150.547	-2.16065	0.485867	-4.44701	8.70729e-06	0.000389716
Obfc1	108689	126.829	-2.14169	0.481816	-4.44503	8.78801e-06	0.000389888
Fam207a	108707	90.1743	-3.30892	0.62437	-5.29961	1.16052e-07	1.80045e-05
Rars2	109093	223.465	-2.81017	0.480072	-5.85364	4.80922e-09	1.88874e-06
Cyb5a	109672	554.654	-2.44667	0.548928	-4.45718	8.30451e-06	0.000380821
Chaf1b	110749	213.92	-2.3845	0.491287	-4.85359	1.21247e-06	9.80215e-05
Abca4	11304	66.7309	-3.29995	0.55165	-5.98196	2.2047e-09	1.14582e-06
Aco1	11428	331.844	-2.38753	0.463304	-5.15326	2.55992e-07	3.17488e-05
Gm4737	11615	165.73	-2.4679	0.440554	-5.60181	2.12127e-08	5.26171e-06
Akr1b3	11677	5790.23	-1.77938	0.376142	-4.73061	2.23851e-06	0.000149851
Arg2	11847	1600.25	-2.45124	0.557261	-4.39872	1.08889e-05	0.000462418
Atp5a1	11946	2601.38	-2.06043	0.281085	-7.33029	2.29655e-13	8.50775e-10
Bcat1	12035	350.649	-1.78073	0.402131	-4.42823	9.50094e-06	0.000409855
Btrc	12234	1649.57	-2.12762	0.379556	-5.60555	2.07595e-08	5.26171e-06
Pdia4	12304	908.275	-2.08566	0.360188	-5.79048	7.01868e-09	2.41143e-06
Ccnf	12449	431.179	-2.3941	0.564449	-4.24148	2.22053e-05	0.000786845
Cct3	12462	1630.29	-1.90289	0.402906	-4.72291	2.32497e-06	0.000153786
Cct4	12464	894.462	-1.51113	0.358962	-4.20971	2.55696e-05	0.00085929
Cct5	12465	3984.44	-2.4479	0.407748	-6.00345	1.93172e-09	1.05414e-06
Cdh15	12555	81.6254	-2.70231	0.580637	-4.65404	3.25499e-06	0.000197361
Clns1a	12729	495.592	-1.75787	0.375532	-4.68101	2.85465e-06	0.000179055
Clta	12757	477.584	-2.42818	0.388367	-6.25226	4.04543e-10	3.04015e-07
Cops2	12848	1588.93	-1.54155	0.318632	-4.83804	1.31127e-06	0.000101498
Cox5a	12858	354.659	-2.52458	0.561974	-4.49234	7.04454e-06	0.000340195
Cr1l	12946	277.169	-2.05631	0.413764	-4.96977	6.70311e-07	6.42988e-05
Ctsb	13030	974.288	-2.2344	0.313856	-7.11919	1.08563e-12	2.96214e-09
Drg1	13494	311.969	-2.93046	0.653814	-4.4821	7.39126e-06	0.000353808
Eef1a1	13627	4314.55	-2.1106	0.468768	-4.50244	6.71771e-06	0.000330257
Eif2s1	13665	733.398	-1.75131	0.381623	-4.5891	4.4516e-06	0.000245378
Chchd2	14004	1685.08	-2.08851	0.467287	-4.46943	7.84286e-06	0.000365799
Lnx2	140887	639.516	-2.26122	0.39623	-5.70684	1.15095e-08	3.14037e-06
Fdft1	14137	3528.47	-1.9851	0.412453	-4.8129	1.48759e-06	0.000109623
Fech	14151	147.777	-3.04022	0.598557	-5.07924	3.78944e-07	4.13579e-05
Fen1	14156	543.318	-2.41972	0.520901	-4.64526	3.39642e-06	0.000199696
Ppm1g	14208	131.898	-2.02522	0.477744	-4.23914	2.24378e-05	0.000787414
Fth1	14319	887.604	-2.07117	0.456999	-4.53212	5.83958e-06	0.000299217
Gbx2	14472	520.773	-2.10528	0.480371	-4.38261	1.17265e-05	0.000496059
Mrps33	14548	1641.35	-2.01705	0.447711	-4.50524	6.62972e-06	0.000328894
Gdi2	14569	2159.29	-1.96409	0.391804	-5.01294	5.36033e-07	5.41691e-05
Gng3	14704	960.198	-1.92851	0.397512	-4.85146	1.22557e-06	9.83519e-05
Hmgn1	15312	2583.17	-2.04649	0.394033	-5.19371	2.0615e-07	2.61618e-05
Hspa8	15481	10247.7	-2.56558	0.395134	-6.49294	8.41766e-11	8.35185e-08
Hsd17b4	15488	501.341	-2.06786	0.352329	-5.86911	4.38129e-09	1.83913e-06
Kpna2	16647	13684.7	-1.57115	0.270626	-5.80562	6.41301e-09	2.33305e-06
Lhx8	16875	1252.97	-2.37652	0.450179	-5.27906	1.29849e-07	1.94133e-05
Mfn2	170731	285.475	-1.57766	0.350684	-4.4988	6.83385e-06	0.000332967
Crb1	170788	273.081	-1.78416	0.369898	-4.82338	1.41144e-06	0.000106238
Mcm5	17218	1104.08	-1.70821	0.372636	-4.58412	4.559e-06	0.000248785
Mlh1	17350	124.998	-2.98614	0.712275	-4.19239	2.76026e-05	0.000901961
Nek2	18005	464.32	-1.92152	0.389735	-4.93033	8.20891e-07	7.52874e-05
Nfil3	18030	1149.64	-1.87957	0.426966	-4.40216	1.07178e-05	0.000456931
Nudc	18221	6092.96	-1.96812	0.463558	-4.24568	2.17932e-05	0.000786314
Nobox	18291	7172.39	-2.12298	0.289713	-7.32786	2.33858e-13	8.50775e-10
Igbp1	18518	606.984	-1.86527	0.439668	-4.24245	2.21092e-05	0.000786845
Pde6d	18582	1243.32	-2.0772	0.371145	-5.59673	2.18432e-08	5.2977e-06
Pdha1	18597	534.762	-1.97294	0.365572	-5.39685	6.78216e-08	1.19002e-05
Pex11b	18632	435.511	-2.07575	0.347447	-5.97429	2.31092e-09	1.14642e-06
Pfkm	18642	116.64	-2.52513	0.547091	-4.61557	3.92023e-06	0.00022284
Pfn1	18643	1110.5	-1.96565	0.39446	-4.98313	6.25639e-07	6.15155e-05
Pigr	18703	86.847	-2.42331	0.525327	-4.61295	3.96989e-06	0.000224494
Pik3cd	18707	3399.77	-1.70626	0.36721	-4.64656	3.3751e-06	0.000199696
Prkag1	19082	389.94	-1.68374	0.346428	-4.86029	1.17213e-06	9.69135e-05
Lgmn	19141	457.085	-2.98524	0.560487	-5.32616	1.00312e-07	1.63403e-05
Psmc5	19184	1371.5	-1.5633	0.325667	-4.80031	1.5842e-06	0.00011375
Ptgis	19223	312.521	-2.76132	0.506258	-5.45437	4.91458e-08	9.57816e-06
Ralgds	19730	205.728	-2.67573	0.597521	-4.47806	7.53257e-06	0.000358998
Rgn	19733	902.457	-1.77921	0.322064	-5.52439	3.30633e-08	7.32373e-06
Rit1	19769	141.492	-2.34878	0.491211	-4.78162	1.73884e-06	0.000124037
Rpn2	20014	635.07	-1.79678	0.344045	-5.22251	1.7651e-07	2.34931e-05
Hps6	20170	352.035	-3.03353	0.578866	-5.24047	1.60166e-07	2.21272e-05
Sh3gl1	20405	372.556	-2.04202	0.378533	-5.39456	6.86926e-08	1.19002e-05
Shcbp1	20419	506.507	-2.25324	0.440166	-5.11907	3.07051e-07	3.55118e-05
Sipa1	20469	230.314	-2.26562	0.542463	-4.17654	2.95983e-05	0.000941795
Smarcb1	20587	1255.35	-1.98962	0.46307	-4.29659	1.73447e-05	0.00066189
Suv39h1	20937	498.814	-1.80902	0.372471	-4.85681	1.19294e-06	9.7162e-05
Fbxw13	211305	1265.16	-2.40204	0.427083	-5.6243	1.86266e-08	4.84026e-06
Trmt1	212528	270.829	-2.21094	0.408457	-5.41291	6.20091e-08	1.15617e-05
Szrd1	213491	329.386	-2.07902	0.461941	-4.50063	6.77528e-06	0.000331594
Tmem259	216157	64.7503	-3.88167	0.785485	-4.94174	7.74275e-07	7.2226e-05
BC030867	217216	976.345	-1.87482	0.300105	-6.24722	4.17833e-10	3.04015e-07
Mbip	217588	188.942	-1.84339	0.428506	-4.30191	1.69333e-05	0.00065074
Cirh1a	21771	2331.9	-1.60324	0.322306	-4.97427	6.54932e-07	6.38208e-05
Cdc14b	218294	6837.36	-2.56954	0.504836	-5.08985	3.58346e-07	3.9505e-05
Timm17a	21854	675.048	-2.21586	0.508467	-4.35792	1.31303e-05	0.000546963
Sec24c	218811	478.943	-1.81578	0.331272	-5.48125	4.22341e-08	8.53598e-06
Ttc5	219022	559.808	-2.57333	0.502967	-5.11629	3.11601e-07	3.55118e-05
Ska3	219114	432.565	-1.87392	0.366974	-5.10642	3.28327e-07	3.69419e-05
Dedd	21945	1232.85	-2.30326	0.482341	-4.77516	1.79567e-06	0.000126438
Tns1	21961	36.1212	-4.02626	0.789453	-5.10007	3.39537e-07	3.78133e-05
Tubb5	22154	687.584	-2.1	0.48263	-4.35116	1.35419e-05	0.000559987
Ubb	22187	91274.6	-2.63178	0.414274	-6.35274	2.11509e-10	1.7757e-07
Umps	22247	744.425	-2.18644	0.515327	-4.24282	2.20729e-05	0.000786845
Usp4	22258	965.711	-1.87151	0.327836	-5.70868	1.13858e-08	3.14037e-06
Urod	22275	439.876	-1.80604	0.429704	-4.203	2.63405e-05	0.000876463
Vbp1	22327	593.538	-2.01922	0.378895	-5.32923	9.86326e-08	1.63103e-05
Vdac3	22335	2013.8	-2.17191	0.396117	-5.483	4.18174e-08	8.53598e-06
Nrsn1	22360	101.2	-2.4959	0.562958	-4.43355	9.26925e-06	0.000403046
Xdh	22436	683.591	-1.85973	0.428	-4.34517	1.39166e-05	0.000570998
Xlr3a	22445	896.246	-2.32612	0.381808	-6.09238	1.11246e-09	6.74522e-07
Fez2	225020	212.063	-2.51809	0.580854	-4.33515	1.45659e-05	0.000588148
Ndufs2	226646	731.692	-2.39125	0.459261	-5.20673	1.92196e-07	2.52157e-05
Zp3	22788	25849.9	-1.64466	0.319623	-5.14563	2.66625e-07	3.19774e-05
Fam160a1	229488	1495.52	-2.15714	0.382116	-5.64524	1.64951e-08	4.39091e-06
Yipf1	230584	936.249	-1.54888	0.362115	-4.27732	1.89156e-05	0.000708383
Prpf38a	230596	893.566	-1.70671	0.405446	-4.20946	2.55981e-05	0.00085929
Dnajc11	230935	2195.52	-1.9734	0.439015	-4.49506	6.95506e-06	0.000337367
Gckr	231103	197.145	-2.10124	0.449016	-4.67965	2.87366e-06	0.000179218
Lrch4	231798	805.284	-1.75104	0.397586	-4.40416	1.06192e-05	0.000454502
Rnf40	233900	736.226	-2.1212	0.410818	-5.16336	2.42551e-07	3.04276e-05
Txnl4b	234723	85.7778	-2.42871	0.536006	-4.53112	5.86731e-06	0.000299233
Aars	234734	803.422	-2.1076	0.492824	-4.27657	1.89791e-05	0.000708383
Nup133	234865	292.025	-2.43397	0.540553	-4.50275	6.70808e-06	0.000330257
Med17	234959	2990.64	-1.59079	0.301792	-5.27115	1.3557e-07	1.99947e-05
Topbp1	235559	294.876	-2.10481	0.481327	-4.37293	1.2259e-05	0.000514918
Apeh	235606	1008.53	-1.95656	0.338237	-5.7846	7.26832e-09	2.41143e-06
Cdk17	237459	156.284	-2.40521	0.527614	-4.55866	5.14822e-06	0.000271438
Padi6	242726	15246.5	-1.9211	0.367268	-5.23078	1.68797e-07	2.27439e-05
Styk1	243659	757.661	-1.70136	0.372421	-4.56838	4.91516e-06	0.000262961
Ankrd27	245886	941.361	-2.03429	0.420718	-4.83527	1.32962e-06	0.000101676
Apoa1bp	246703	205.665	-2.48796	0.508259	-4.89507	9.82718e-07	8.44518e-05
Oas1h	246729	3255.63	-1.84685	0.359277	-5.14047	2.74047e-07	3.21975e-05
Psma6	26443	512.769	-2.13364	0.459138	-4.64706	3.36705e-06	0.000199696
Cops5	26754	564.574	-2.0002	0.384752	-5.19866	2.00727e-07	2.57733e-05
Cops4	26891	2402.93	-1.552	0.330906	-4.69016	2.72993e-06	0.000175261
Eif2s3x	26905	396.625	-2.10555	0.498682	-4.22224	2.41891e-05	0.00082865
Gcat	26912	373.904	-2.30433	0.402094	-5.73081	9.99501e-09	3.03015e-06
Aifm1	26926	355.332	-1.78883	0.367807	-4.8635	1.15326e-06	9.60811e-05
Zscan20	269585	206.715	-2.4843	0.532686	-4.66372	3.10539e-06	0.000190406
Gins2	272551	651.178	-1.74883	0.387122	-4.51752	6.2568e-06	0.000314685
Pigs	276846	394.837	-1.72519	0.387907	-4.44742	8.69058e-06	0.000389716
Lsm2	27756	139.176	-2.27974	0.531911	-4.28593	1.81975e-05	0.000689608
Ing4	28019	42.169	-2.79046	0.661106	-4.2209	2.43334e-05	0.00082865
D6Wsu163e	28040	144.277	-2.63968	0.483061	-5.46449	4.64239e-08	9.21218e-06
Dcaf11	28199	476.521	-1.8282	0.422519	-4.3269	1.5122e-05	0.000603715
Ddx25	30959	238.34	-2.71792	0.399758	-6.79892	1.05403e-11	2.30073e-08
Fsd1l	319636	273.27	-1.89286	0.447605	-4.22886	2.34877e-05	0.000816383
Fbxw21	320082	3146.45	-1.5586	0.341684	-4.56152	5.07839e-06	0.000269056
Fbxw16	320083	4761.3	-1.55206	0.322956	-4.80579	1.54143e-06	0.000112155
Cenpt	320394	98.7215	-2.04725	0.486134	-4.21129	2.53919e-05	0.000857979
Gm813	328695	3269.63	-2.23059	0.510289	-4.37124	1.23545e-05	0.000516618
Tmem120b	330189	146.225	-2.26802	0.460886	-4.921	8.61023e-07	7.76629e-05
Intu	380614	54294.8	-2.43378	0.582065	-4.18129	2.89866e-05	0.00092774
Parl	381038	4595.58	-1.69435	0.30692	-5.52048	3.38082e-08	7.32373e-06
BC055324	381306	461.636	-3.12476	0.595214	-5.24982	1.52248e-07	2.15797e-05
Fbxw15	382105	9318.62	-2.19887	0.332893	-6.60534	3.96617e-11	5.23169e-08
Fbxw26	382109	1715.4	-2.3261	0.361399	-6.43638	1.22355e-10	1.11281e-07
Tmem29	382245	316.069	-2.01112	0.463929	-4.33497	1.4578e-05	0.000588148
Noto	384452	461.811	-2.06069	0.435718	-4.72941	2.25174e-06	0.000149851
Ccdc155	384619	351.721	-1.84704	0.412906	-4.47328	7.70305e-06	0.000363944
Fbxo18	50755	1217.9	-1.58319	0.37346	-4.23925	2.24263e-05	0.000787414
Umodl1	52020	8296.17	-2.05287	0.419779	-4.89035	1.00659e-06	8.51624e-05
Sgta	52551	1132.97	-2.82998	0.419874	-6.74007	1.58314e-11	2.87974e-08
Cisd1	52637	428.525	-2.04843	0.457694	-4.47555	7.62164e-06	0.000361663
Zkscan6	52712	558.645	-1.9192	0.375149	-5.11583	3.12364e-07	3.55118e-05
Nono	53610	2073.53	-2.01643	0.309468	-6.5158	7.2305e-11	7.89136e-08
Vti1b	53612	600.081	-2.01859	0.467594	-4.31698	1.58181e-05	0.000621002
Cpsf3	54451	652.609	-1.67488	0.360618	-4.64446	3.40974e-06	0.000199696
Zscan4d	545913	168.315	-2.81175	0.559267	-5.02756	4.96748e-07	5.16334e-05
Pdcd5	56330	339.266	-2.72589	0.553552	-4.92436	8.4639e-07	7.69791e-05
Tubd1	56427	153.701	-2.53121	0.541647	-4.67317	2.96583e-06	0.000182876
Dstn	56431	495.375	-2.22791	0.469275	-4.74755	2.05891e-06	0.000139571
Sap30bp	57230	347.161	-2.40521	0.511218	-4.70486	2.54038e-06	0.000165034
Tk2	57813	299.09	-1.72365	0.382034	-4.51178	6.42863e-06	0.000321845
Spata5	57815	674.839	-2.145	0.404876	-5.29792	1.17127e-07	1.80045e-05
Rqcd1	58184	434.616	-1.9099	0.366941	-5.20493	1.94074e-07	2.52157e-05
Elp2	58523	1686.89	-2.32791	0.481943	-4.83026	1.36356e-06	0.000103347
Psmd14	59029	289.413	-2.40054	0.490794	-4.89113	1.0026e-06	8.51624e-05
Gm12185	620913	3903.9	-2.90231	0.592179	-4.90107	9.53165e-07	8.32227e-05
Gpx4	625249	367.757	-2.15758	0.497477	-4.33705	1.4441e-05	0.000588148
Gm6710	626832	567.388	-2.69479	0.408744	-6.59286	4.3142e-11	5.23169e-08
Etohi1	626848	13296.7	-2.83716	0.478725	-5.92649	3.09486e-09	1.46858e-06
Gm13125	627009	956.201	-2.05574	0.443522	-4.63503	3.56887e-06	0.000206088
Tmub1	64295	85.1323	-3.02601	0.624708	-4.84388	1.27329e-06	0.000100701
Emc6	66048	210.154	-2.2039	0.441557	-4.99119	6.00071e-07	5.9538e-05
Ppil2	66053	659.03	-2.13591	0.450712	-4.73896	2.14814e-06	0.000144721
Aurkaip1	66077	330.826	-2.31424	0.538612	-4.29667	1.73382e-05	0.00066189
Eif3f	66085	81.7515	-2.6194	0.625082	-4.19049	2.78353e-05	0.000904149
Prr13	66151	648.575	-1.85736	0.408006	-4.55229	5.3064e-06	0.00027721
Med7	66213	954.449	-2.74182	0.444334	-6.17063	6.80176e-10	4.36673e-07
Pno1	66249	573.468	-1.51167	0.338106	-4.47101	7.78525e-06	0.000364841
Aig1	66253	452.836	-1.65922	0.372875	-4.4498	8.59496e-06	0.000389234
Pigyl	66268	430.202	-2.22103	0.500251	-4.43984	9.00261e-06	0.000397654
Ccdc82	66396	827514	-2.29126	0.481488	-4.75871	1.94836e-06	0.000134585
Sar1b	66397	414.106	-2.12075	0.441605	-4.80236	1.56808e-06	0.000113338
Cyc1	66445	113.7	-2.8095	0.58109	-4.83489	1.33221e-06	0.000101676
Ska1	66468	621.694	-1.80539	0.339509	-5.31766	1.0511e-07	1.66256e-05
E330014E10Rik	665943	1642.55	-1.85402	0.432801	-4.28377	1.83751e-05	0.000693928
Atg4b	66615	350.127	-1.98983	0.47296	-4.2072	2.5856e-05	0.000862973
Eef1d	66656	1056.01	-2.41574	0.560248	-4.31192	1.61845e-05	0.000630137
Ccnh	66671	327.31	-1.84972	0.372222	-4.9694	6.7162e-07	6.42988e-05
Oser1	66680	11263.2	-2.12007	0.365087	-5.80703	6.35915e-09	2.33305e-06
Uqcrfs1	66694	89.2492	-3.03249	0.667858	-4.54062	5.60885e-06	0.0002915
Smim7	66818	274.011	-1.93943	0.46278	-4.19083	2.77941e-05	0.000904149
Ormdl2	66844	435.638	-1.74978	0.380403	-4.5998	4.2289e-06	0.000235481
Aagab	66939	633.594	-1.88517	0.449943	-4.18979	2.79215e-05	0.000904259
Dynlrb1	67068	534.736	-2.36234	0.507488	-4.65496	3.24037e-06	0.000197361
Tmem19	67226	199.68	-2.25096	0.426391	-5.27911	1.29816e-07	1.94133e-05
Pigc	67292	189.422	-2.57991	0.448364	-5.75405	8.71284e-09	2.79682e-06
Xab2	67439	239.297	-2.40846	0.542668	-4.43818	9.07236e-06	0.000397654
Aadac	67758	388.85	-2.38895	0.53662	-4.45185	8.51348e-06	0.000387151
Kat8	67773	2466.81	-1.8601	0.403614	-4.6086	4.05395e-06	0.000226896
Rpl4	67891	2277.26	-1.82306	0.403072	-4.52291	6.09949e-06	0.000309627
Coq9	67914	187.914	-2.0356	0.480664	-4.23496	2.28591e-05	0.000797073
Tubb6	67951	6093.87	-1.61368	0.339858	-4.74808	2.05355e-06	0.000139571
Tomm20	67952	95.0665	-3.26754	0.553212	-5.90649	3.49468e-09	1.52564e-06
Mpzl1	68481	853.224	-2.25259	0.428355	-5.25871	1.45072e-07	2.11109e-05
2310036O22Rik	68544	263.788	-3.47346	0.630929	-5.50531	3.68527e-08	7.73481e-06
Rnf122	68867	814.628	-1.75745	0.415959	-4.22506	2.38879e-05	0.00082766
Ptcd2	68927	389.86	-2.46098	0.444115	-5.5413	3.0024e-08	6.82671e-06
Prpf31	68988	641.37	-1.98794	0.438528	-4.53321	5.80953e-06	0.000299081
Snx15	69024	102.351	-2.87092	0.642135	-4.47091	7.78888e-06	0.000364841
Isca1	69046	918.376	-1.50239	0.355971	-4.22054	2.4372e-05	0.00082865
Dym	69190	523.318	-1.81137	0.376035	-4.81704	1.45703e-06	0.000108177
Mterf4	69821	1014.43	-1.77413	0.412353	-4.30245	1.68917e-05	0.00065074
Mrto4	69902	445.73	-2.00036	0.448601	-4.45912	8.2298e-06	0.000379989
Nup43	69912	445.552	-1.51323	0.355331	-4.25866	2.05659e-05	0.00075321
Fam162a	70186	193.666	-2.59729	0.621753	-4.17736	2.94912e-05	0.000941133
Stx18	71116	358.324	-1.84378	0.397046	-4.64374	3.42158e-06	0.000199696
Mus81	71711	1171.82	-2.15773	0.419772	-5.14026	2.7436e-07	3.21975e-05
Zcchc24	71918	96.7124	-3.05093	0.674849	-4.52091	6.15729e-06	0.000311114
Ddx28	71986	589.947	-2.64178	0.395268	-6.68353	2.33252e-11	3.63673e-08
Slc25a35	71998	176.842	-1.74699	0.40387	-4.32563	1.52098e-05	0.000603715
Zfyve19	72008	256.56	-2.16925	0.517148	-4.19465	2.73299e-05	0.00089573
Mccc1	72039	73.0454	-2.7405	0.61528	-4.45406	8.42605e-06	0.000384778
1810055G02Rik	72056	377.551	-1.76881	0.406597	-4.35027	1.35969e-05	0.000559987
Pgm2	72157	120.901	-2.7447	0.545133	-5.03492	4.78037e-07	5.01663e-05
Dbndd1	72185	1609.3	-2.04074	0.445061	-4.58531	4.5332e-06	0.00024862
1700030K09Rik	72254	415.606	-2.68968	0.445423	-6.03849	1.55568e-09	8.93613e-07
Ttc4	72354	376.376	-2.00006	0.463904	-4.31138	1.6224e-05	0.000630137
Rhno1	72440	591.196	-1.55946	0.371351	-4.19942	2.67601e-05	0.000885508
2700054A10Rik	72578	804.446	-1.69649	0.387965	-4.37279	1.22667e-05	0.000514918
Tdrkh	72634	331.885	-1.89788	0.351192	-5.40411	6.51297e-08	1.18471e-05
Ndufv2	72900	328.62	-2.22915	0.52213	-4.26934	1.96051e-05	0.000722872
Zfp433	73610	477.281	-2.50357	0.46264	-5.41149	6.25016e-08	1.15617e-05
Gtsf1	74174	2157.52	-1.89987	0.441487	-4.30334	1.68241e-05	0.00065074
Ccdc3	74186	246.352	-2.86131	0.483388	-5.91929	3.23326e-09	1.47033e-06
Aven	74268	1212.59	-2.31558	0.499982	-4.63133	3.63325e-06	0.000208702
Dnajc14	74330	1798.7	-1.56225	0.35444	-4.40765	1.04499e-05	0.000449018
Xrcc3	74335	222.302	-2.31103	0.489749	-4.7188	2.37245e-06	0.000155982
Malsu1	75593	60.5351	-3.4516	0.758225	-4.55221	5.30849e-06	0.00027721
Fastkd2	75619	303.091	-2.52979	0.452653	-5.58881	2.28636e-08	5.42465e-06
Tex30	75623	684.675	-1.58632	0.316133	-5.01789	5.22431e-07	5.32879e-05
Ippk	75678	1981.73	-2.13426	0.343302	-6.21685	5.07244e-10	3.46004e-07
Vmp1	75909	519.676	-2.16658	0.441643	-4.90573	9.30817e-07	8.19269e-05
Arxes1	76219	149.899	-2.37457	0.547556	-4.33666	1.44661e-05	0.000588148
Rab1b	76308	552.122	-2.01327	0.452876	-4.44552	8.76784e-06	0.000389888
BB557941	767815	131.299	-2.52021	0.596626	-4.22409	2.39904e-05	0.000828578
Cpt1c	78070	14.2437	-3.34333	0.800966	-4.17412	2.99137e-05	0.000946328
Trappc6b	78232	192.662	-2.92508	0.527495	-5.54522	2.93588e-08	6.8175e-06
4930562C15Rik	78809	370.576	-1.98133	0.458048	-4.3256	1.52118e-05	0.000603715
Dlst	78920	1019.45	-2.13537	0.38696	-5.51833	3.4223e-08	7.32373e-06
Spsb3	79043	78.4899	-2.39111	0.571659	-4.18276	2.87993e-05	0.000924456
Gm11426	791422	139.528	-2.04538	0.453926	-4.50599	6.60643e-06	0.000328894
Med8	80509	494.682	-2.10191	0.429006	-4.89947	9.60934e-07	8.32352e-05
Dnajb1	81489	1534.63	-1.68185	0.342028	-4.91729	8.77516e-07	7.85017e-05
Kremen1	84035	206.899	-2.16398	0.512613	-4.22147	2.42712e-05	0.00082865
Glrx	93692	4076.36	-1.63561	0.32641	-5.0109	5.41756e-07	5.42452e-05
Ophn1	94190	738.859	-1.70812	0.370462	-4.61079	4.01135e-06	0.00022567
Cpsf1	94230	212.804	-2.13715	0.453431	-4.7133	2.43739e-06	0.000159291
Sfxn4	94281	91.0699	-2.31753	0.54531	-4.24993	2.13837e-05	0.00077794
C87977	97187	3245.97	-1.79824	0.371483	-4.8407	1.2938e-06	0.000101498
Cog8	97484	106.233	-2.32481	0.54762	-4.2453	2.183e-05	0.000786314
Qars	97541	1720.64	-2.0604	0.439722	-4.68568	2.7903e-06	0.00017809
Eif3m	98221	1003.24	-2.14463	0.445713	-4.81169	1.49659e-06	0.000109623
Mael	98558	519.931	-2.61076	0.454687	-5.74187	9.3634e-09	2.91978e-06
Usf1	NM_001305676	279.465	-2.13207	0.442491	-4.81834	1.44759e-06	0.000108177

## Sheet: DESeq2 down-regulated
Gene name	Entrez geneid	baseMean	log2FoldChange	lfcSE	stat	pvalue	padj
Peg3os	100169889	26.1635	3.50882	0.735487	4.77074	1.8355e-06	0.000128415
Prdm1	12142	112.866	2.56545	0.505833	5.07173	3.94222e-07	4.22595e-05
Birc6	12211	324.384	1.78389	0.379884	4.69588	2.65465e-06	0.000171437
Clcn4	12727	83.8667	2.42254	0.500101	4.8441	1.2719e-06	0.000100701
Eif4ebp2	13688	75.6386	3.07473	0.572041	5.37502	7.6575e-08	1.30584e-05
Gli3	14634	618.41	1.75565	0.403536	4.35066	1.35729e-05	0.000559987
Gnai3	14679	887.448	1.8741	0.446288	4.1993	2.67746e-05	0.000885508
Hey1	15213	86.0683	2.18462	0.518615	4.21242	2.52652e-05	0.000856348
Khsrp	16549	260.133	2.0859	0.390664	5.33937	9.32695e-08	1.56607e-05
Nf1	18015	118.099	2.15417	0.499154	4.31565	1.59137e-05	0.000622518
Peg3	18616	85.7726	3.04552	0.572642	5.31837	1.04703e-07	1.66256e-05
Pex11a	18631	521.499	1.67357	0.374941	4.46355	8.06142e-06	0.000374393
Prkacb	18749	51.4374	3.46804	0.638751	5.42941	5.65412e-08	1.08261e-05
Ugcg	22234	592.082	1.62577	0.329638	4.93198	8.13997e-07	7.52874e-05
Zfp770	228491	103.331	2.15913	0.515796	4.18602	2.83888e-05	0.000915171
Tapt1	231225	349.754	1.56122	0.33653	4.63918	3.498e-06	0.00020307
Ssh2	237860	231.49	1.74744	0.411747	4.24397	2.19602e-05	0.000786845
Kat6a	244349	309.508	1.82159	0.406347	4.48284	7.36553e-06	0.000353808
Cables2	252966	91.756	2.54429	0.514413	4.946	7.57533e-07	7.17372e-05
Nbeal1	269198	187.464	2.00767	0.473278	4.24205	2.21489e-05	0.000786845
Shc4	271849	32.9173	3.01311	0.717935	4.19691	2.70584e-05	0.000889504
Pcdh19	279653	23.6127	3.74611	0.763225	4.90827	9.18852e-07	8.15313e-05
Nol4	319211	48.4015	3.21732	0.662189	4.85861	1.18211e-06	9.7004e-05
Fam168a	319604	612.688	1.68366	0.354325	4.75174	2.01673e-06	0.000138431
Fastkd1	320720	210.164	2.19197	0.417173	5.25435	1.48546e-07	2.1332e-05
Lats2	50523	24.1913	3.25037	0.760639	4.27321	1.92682e-05	0.000715284
7420426K07Rik	546157	579.104	1.55271	0.368916	4.20885	2.56669e-05	0.00085929
Btg4	56057	8135.29	4.65434	0.51589	9.02196	1.8475e-19	2.01636e-15
Aldh18a1	56454	296.018	1.92819	0.381815	5.05006	4.41668e-07	4.67997e-05
Piwil1	57749	327.406	2.17569	0.380255	5.72167	1.05479e-08	3.11135e-06
Hcfc2	67933	31.797	4.26763	0.737825	5.78407	7.2913e-09	2.41143e-06
2010107G23Rik	69894	1104.49	1.57425	0.300233	5.24342	1.57627e-07	2.20557e-05
Ints2	70422	83.7741	3.29296	0.609955	5.3987	6.71264e-08	1.19002e-05
Zbtb43	71834	71.4666	3.20171	0.683664	4.68317	2.82474e-06	0.000178204
Palld	72333	892.072	1.51882	0.324262	4.68394	2.81413e-06	0.000178204
Amer1	72345	462.973	1.66252	0.383977	4.32974	1.49286e-05	0.00059901
Setd5	72895	207.561	2.23151	0.522933	4.26729	1.97862e-05	0.000727092
Xpot	73192	20.4033	3.53251	0.771742	4.57732	4.70965e-06	0.000254461
Atp11b	76295	142.344	2.07763	0.449941	4.61755	3.88298e-06	0.000221879
Lamtor2	83409	96.9703	2.28143	0.471489	4.83878	1.3064e-06	0.000101498
Arid1a	93760	3658.28	1.63153	0.321714	5.07138	3.94948e-07	4.22595e-05

## Sheet: NOISeq up-regulated
Gene name	Entrez geneid	BTG_mean	Scr_mean	M	D	prob	ranking
2310036O22Rik	68544	68.05	4.19	4.02157	63.86	0.916763	63.9865
Gm12185	620913	162.193	18.5667	3.12693	143.627	0.912543	143.661
Etohi1	626848	865.823	119.987	2.8512	745.837	0.909185	745.842
Pdcd5	56330	125.12	17.0933	2.87181	108.027	0.89718	108.065
Intu	380614	1790.64	306.817	2.54502	1483.82	0.893985	1483.82
Ubb	22187	17308.6	2976.31	2.53989	14332.3	0.89397	14332.3
Sgta	52551	125.477	18.7	2.74631	106.777	0.891251	106.812
E330011O21Rik	100503619	199.647	32.6333	2.61303	167.013	0.889721	167.034
Cdc14b	218294	258.957	43.6967	2.56712	215.26	0.889632	215.275
Arg2	11847	248.163	42.6533	2.54056	205.51	0.887968	205.526
Cox5a	12858	115.27	17.8833	2.68833	97.3867	0.886333	97.4238
Hspa8	15481	1035.33	191.557	2.43425	843.773	0.8862	843.777
Cyb5a	109672	169.813	29.2833	2.5358	140.53	0.883926	140.553
Drg1	13494	46.9833	4.45	3.40027	42.5333	0.881415	42.669
Fam162a	70186	72.5467	9.84	2.88218	62.7067	0.881326	62.7729
Lgmn	19141	54.7633	6.10667	3.16475	48.6567	0.881207	48.7595
Utp23	78581	1227.23	240.84	2.34926	986.393	0.880672	986.396
Cct5	12465	480.33	95.3433	2.33282	384.987	0.877879	384.994
Eef1d	66656	132.247	23.69	2.48088	108.557	0.876556	108.585
Speer5-ps1	70365	265.883	52.3833	2.34361	213.5	0.875085	213.513
Psmb7	19177	106.417	18.4567	2.52751	87.96	0.875011	87.9963
Rnaset2a	100037283	120.353	21.6167	2.47706	98.7367	0.87464	98.7677
Med7	66213	82.3933	13.06	2.65737	69.3333	0.87461	69.3842
Dynlrb1	67068	171.173	32.5567	2.39443	138.617	0.874149	138.637
Ccdc82	66396	36507.4	7793.53	2.22784	28713.8	0.872039	28713.8
Gm813	328695	1046.14	222.39	2.23391	823.75	0.871118	823.753
Aven	74268	239.433	48.5967	2.30069	190.837	0.871089	190.851
Fbxw13	211305	182.517	36.9667	2.30373	145.55	0.868191	145.568
Lhx8	16875	131.133	26.43	2.31079	104.703	0.864209	104.729
Mael	98558	72.63	12.39	2.55139	60.24	0.862708	60.294
BC055324	381306	35.4833	3.31333	3.42079	32.17	0.862159	32.3514
Ndufb10	68342	55.0467	8.16667	2.75284	46.88	0.861668	46.9608
Ttc5	219022	65.9067	11.0133	2.58117	54.8933	0.861015	54.954
Elp2	58523	127.05	26.0833	2.2842	100.967	0.860985	100.993
Ddx28	71986	68.44	11.71	2.5471	56.73	0.86048	56.7872
Fbxw26	382109	198.043	43.6533	2.18165	154.39	0.859514	154.405
Rpa2	19891	63.2567	10.4833	2.59312	52.7733	0.85944	52.837
Ndufs2	226646	97.4767	19.4267	2.32702	78.05	0.858637	78.0847
Timm17a	21854	160.54	34.8933	2.20191	125.647	0.85834	125.666
Psmb1	19170	142.497	30.6067	2.21901	111.89	0.858162	111.912
Pigyl	66268	138.307	30.0433	2.20275	108.263	0.855978	108.286
Rps7	20115	137.92	30.0733	2.19727	107.847	0.855903	107.869
Clta	12757	92.5267	18.7233	2.30503	73.8033	0.85516	73.8393
Wash1	68767	185.257	42.4033	2.12728	142.853	0.854165	142.869
Fbxw15	382105	1272.5	313.987	2.01889	958.51	0.853154	958.512
Pfdn6	14976	114.68	24.76	2.21153	89.92	0.852724	89.9472
Dedd	21945	95.2167	19.7933	2.2662	75.4233	0.852709	75.4574
Eef1a1	13627	498.547	122.297	2.02734	376.25	0.85262	376.255
Zar1l	545824	189.157	43.77	2.11157	145.387	0.85253	145.402
Nol12	97961	54.24	8.89667	2.60802	45.3433	0.852159	45.4183
Xlr3a	22445	110.183	24.2267	2.18524	85.9567	0.850302	85.9844
Aadac	67758	64.61	12.1	2.41675	52.51	0.848979	52.5656
Vdac3	22335	293.79	72.27	2.02332	221.52	0.848519	221.529
Chchd2	14004	393.033	98.0333	2.00331	295	0.848504	295.007
Hint1	15254	102.613	22.71	2.17582	79.9033	0.847538	79.933
Oser1	66680	1463.45	377.54	1.95467	1085.91	0.84571	1085.91
Eif3m	98221	170.897	41.5567	2.03997	129.34	0.845071	129.356
Emg1	14791	141.957	34.3167	2.04847	107.64	0.84314	107.659
Trappc6b	78232	34.2367	4.20333	3.02594	30.0333	0.842679	30.1854
Ptgis	19223	39.0833	5.62667	2.7962	33.4567	0.841312	33.5733
Apoa1bp	246703	50.6667	8.94	2.50269	41.7267	0.841015	41.8017
Fth1	14319	199.207	50.5733	1.97782	148.633	0.840436	148.646
Hps6	20170	29.45	3.05333	3.26981	26.3967	0.83999	26.5984
Nobox	18291	766.68	203.853	1.91109	562.827	0.839945	562.83
Fen1	14156	53.3167	9.91	2.42763	43.4067	0.838994	43.4745
Psma6	26443	110.397	26.4	2.06409	83.9967	0.838727	84.022
Zfpl1	81909	85.3933	19.23	2.15076	66.1633	0.838534	66.1983
Aurkaip1	66077	58.85	11.6367	2.33836	47.2133	0.837999	47.2712
Mus81	71711	120.12	29.35	2.03304	90.77	0.83785	90.7928
Hmgn1	15312	443.043	118.797	1.89895	324.247	0.837211	324.252
Eif1ax	66235	214.16	55.7533	1.94156	158.407	0.836736	158.419
Use1	67023	103.143	24.6667	2.06402	78.4767	0.836736	78.5038
Ccdc58	381045	64.4633	13.3533	2.27128	51.11	0.836587	51.1604
Osbpl9	100273	76.1233	16.7667	2.18274	59.3567	0.836558	59.3968
Mrps33	14548	323.103	85.9733	1.91003	237.13	0.836498	237.138
Glrx5	73046	58.0267	11.5667	2.32674	46.46	0.836498	46.5182
2610507I01Rik	72203	2118.65	579.833	1.86943	1538.81	0.836142	1538.81
Malsu1	75593	19.1633	0.546667	5.13154	18.6167	0.835592	19.311
Gm13125	627009	139.97	35.4833	1.9799	104.487	0.835399	104.505
Pde6d	18582	233.757	61.8967	1.91707	171.86	0.835176	171.871
Hmga2-ps1	15365	43.1933	7.31	2.56287	35.8833	0.834522	35.9747
Gm14296	102639598	1087.59	299.117	1.86236	788.477	0.834017	788.479
Gm14296	100504263	1087.24	298.897	1.86295	788.343	0.834017	788.346
Umodl1	52020	320.56	86.2033	1.89478	234.357	0.833972	234.364
Nudc	18221	909.977	251.077	1.8577	658.9	0.833764	658.903
Polr2k	17749	55.6	11.1533	2.31761	44.4467	0.833378	44.507
Mpzl1	68481	76.2967	17.37	2.13502	58.9267	0.832888	58.9653
Ippk	75678	136.38	35.0033	1.96207	101.377	0.83262	101.396
Gpx4	625249	80.41	18.5867	2.11311	61.8233	0.832115	61.8594
Dbndd1	72185	195.777	52.0033	1.91253	143.773	0.831892	143.786
Tomm22	223696	90.8767	21.88	2.0543	68.9967	0.831491	69.0272
Ptcd2	68927	49.54	9.52	2.37956	40.02	0.830733	40.0907
Rpl18	19899	65.0533	14.6167	2.15401	50.4367	0.826558	50.4826
Qars	97541	145.557	38.99	1.9004	106.567	0.82632	106.584
Ccdc107	622404	47.29	9.2	2.36183	38.09	0.826201	38.1632
1700030K09Rik	72254	36.6733	5.95	2.62377	30.7233	0.825711	30.8352
Zfp433	73610	42.4567	7.82333	2.44014	34.6333	0.824864	34.7192
Atp5a1	11946	212.37	59.01	1.84755	153.36	0.824819	153.371
Smarcb1	20587	153.623	41.6567	1.88278	111.967	0.824819	111.982
Pfn1	18643	261.023	73.55	1.82738	187.473	0.824285	187.482
Gtsf1	74174	613.777	177.857	1.787	435.92	0.824047	435.924
Aco2	11429	54.25	11.6533	2.21888	42.5967	0.822502	42.6544
Cisd1	52637	93.38	24.1433	1.95149	69.2367	0.821209	69.2642
Fdft1	14137	187.633	52.6967	1.83213	134.937	0.820793	134.949
Mdh2	17448	122.733	33.3867	1.87818	89.3467	0.820243	89.3664
Cops6	26893	90.83	23.5367	1.94826	67.2933	0.820199	67.3215
Ppil2	66053	63.2033	14.7933	2.09505	48.41	0.82008	48.4553
Nxf1	53319	49.0767	10.2333	2.26176	38.8433	0.819872	38.9091
Rpl5	100503670	441.637	130.46	1.75925	311.177	0.818668	311.182
Dnajc11	230935	148.273	41.33	1.843	106.943	0.81852	106.959
Padi6	242726	1286.87	385.923	1.73748	900.947	0.818386	900.948
Vti1b	53612	95.2833	25.19	1.91937	70.0933	0.818118	70.1196
Nudt16l1	66911	68.12	16.5367	2.04241	51.5833	0.818103	51.6238
Nono	53610	167.46	47.4533	1.81924	120.007	0.817985	120.02
Gdi2	14569	159.897	45.4367	1.81521	114.46	0.817346	114.474
Dlst	78920	74.69	18.9033	1.98227	55.7867	0.816053	55.8219
Dstn	56431	53.52	12.0833	2.14706	41.4367	0.815503	41.4923
Sar1b	66397	68.91	17.0767	2.01269	51.8333	0.81537	51.8724
Psmd14	59029	39.7033	7.62	2.3814	32.0833	0.814716	32.1716
Fam160a1	229488	68.5733	17.1233	2.00168	51.45	0.814181	51.4889
Ckb	12709	164.65	47.4933	1.79361	117.157	0.81378	117.17
U2af1l4	233073	149.3	42.8633	1.8004	106.437	0.813512	106.452
Gm6710	626832	31.94	5.23667	2.60864	26.7033	0.813007	26.8304
Rpl35	66489	257.55	76.9967	1.74198	180.553	0.812175	180.562
Ddx25	30959	30.9667	5.03	2.62209	25.9367	0.810749	26.0689
Shcbp1	20419	47.0367	10.3733	2.18091	36.6633	0.810243	36.7281
Ndufv2	72900	44.83	9.65333	2.21537	35.1767	0.809991	35.2464
Rpl12	269261	64.89	16.38	1.98606	48.51	0.809812	48.5506
Clec2f	435921	30.9067	5.09	2.60218	25.8167	0.809411	25.9475
Umps	22247	46.79	10.41	2.16823	36.38	0.808951	36.4446
Kat8	67773	325.657	100.487	1.69635	225.17	0.807673	225.176
Rars2	109093	26.34	3.72667	2.8213	22.6133	0.806945	22.7886
Cct3	12462	164.437	49.26	1.73904	115.177	0.806856	115.19
Sap30bp	57230	35.32	6.70333	2.39753	28.6167	0.806529	28.7169
Pdia4	12304	70.1333	18.5933	1.91531	51.54	0.805221	51.5756
Tubb5	22154	53.4167	13.01	2.03767	40.4067	0.804612	40.458
Mrto4	69902	73.6933	19.9433	1.88563	53.75	0.803869	53.7831
BB557941	767815	26.8733	4.05667	2.72781	22.8167	0.803825	22.9791
Park7	57320	91.97	25.98	1.82376	65.99	0.80326	66.0152
Gng3	14704	112.857	33.1367	1.76799	79.72	0.803111	79.7396
Nsfl1c	386649	89.6233	25.3767	1.82037	64.2467	0.802116	64.2725
Pex11b	18632	52.75	13.0233	2.01807	39.7267	0.801744	39.7779
Oas1h	246729	453.363	144.573	1.64887	308.79	0.801522	308.794
Cpsf4l	52670	225.16	70.41	1.6771	154.75	0.801313	154.759
Rpl4	67891	315.427	100.087	1.65605	215.34	0.800957	215.346
Vbp1	22327	75.4	20.81	1.85729	54.59	0.800808	54.6216
Gm16702	100504601	1254.93	406.27	1.6271	848.663	0.800749	848.665
E330014E10Rik	665943	151.737	46.31	1.71217	105.427	0.800645	105.441
Atp6v1e1	11973	107.883	31.9433	1.75589	75.94	0.800199	75.9603

## Sheet: NOISeq down-regulated
Gene name	Entrez geneid	BTG_mean	Scr_mean	M	D	prob	ranking
Btg4	56057	39.2767	1766.37	-5.49097	1727.1	0.965707	-1727.11
Lamtor2	83409	6.64667	45.1233	-2.76317	38.4767	0.850019	-38.5758
Pex11a	18631	34.6767	141.963	-2.03348	107.287	0.841253	-107.306
Gnai3	14679	12.94	63.2367	-2.28892	50.2967	0.837226	-50.3487
Blcap	53619	28.0333	112.177	-2.00056	84.1433	0.833081	-84.1671
Arid1a	93760	25.3167	100.573	-1.99009	75.2567	0.828148	-75.283
2010107G23Rik	69894	38.6033	144.983	-1.90909	106.38	0.827509	-106.397
Rcc1	100088	6.10667	35.3367	-2.53271	29.23	0.81632	-29.3395
7420426K07Rik	546157	23.56	87.67	-1.89574	64.11	0.812145	-64.138
Dusp7	235584	92.5267	302.35	-1.70828	209.823	0.808743	-209.83
Palld	72333	11.9833	49.54	-2.04756	37.5567	0.801001	-37.6124
Med15	94112	22.36	80.1133	-1.84112	57.7533	0.800363	-57.7827
